# Supplementary material for: Effect of New Water-Soluble Organosilicon Derivatives of Cartolin-2 on the Germination of Spring Common Wheat Seeds (Triticum aestivum L.)
Source: Int J Mol Sci. 2026 Jan 1;27(1):469. doi: 10.3390/ijms27010469 (PMC12786930; doi:10.3390/ijms27010469)
Supplement: Supplementary file 1 [file ijms-27-00469-s001.zip]

Archive with 1 entries (1 files):
- ijms-3893369-supplementary.pdf
